# Supplementary material for: In Vivo Phosphorylation of the Cytosolic Glucose-6-Phosphate Dehydrogenase Isozyme G6PD6 in Phosphate-Resupplied Arabidopsis thaliana Suspension Cells and Seedlings
Source: Plants (Basel). 2023 Dec 21;13(1):31. doi: 10.3390/plants13010031 (PMC10780934; doi:10.3390/plants13010031)
Supplement: Supplementary file 1 [file plants-13-00031-s001.zip]

Archive with 1 entries (1 files):
- plants-2727721-supplementary.pdf
